# Supplementary material for: Neurological manifestations in thrombotic microangiopathy: Imaging features, risk factors and clinical course
Source: PLoS One. 2022 Sep 21;17(9):e0272290. doi: 10.1371/journal.pone.0272290 (PMC9491546; doi:10.1371/journal.pone.0272290)
Supplement: S1 Data — (XLSX) [file pone.0272290.s001.xlsx]

## Sheet: Estatística
Study ID	Order of episode	Sex	Age at diagnosis (years)	Comorbidities	Underlying disease	Pregnancy	PLT count x109 per L	SC1	Indirect bilirrubin mg dL-1	Reticulocyte %	SC2	Active Cancer	SC3	Solid-organ or Stem-cell transplant	SC4	MCV fl	SC5	INR	SC6	Creatinine mg dL–1	SC7	Reactive antinuclear antibodies (FAN) Y/N	PLASMIC SCORE	French score	PLASMIC SCORE_2	ADAMTS 13 (%) at diagnosis	Severe_Neurological	No neurological, headache only, more severe	Headache	Confusion	Personality Chance	Sensorimotor loss	Seizures	Stupor or Comatose	Days in hospital	Days in intensive care unit	Durantion of the period of uncounciosness, in days	Death during hospitalization	Death	Start of simptoms and star of tratament (days)	Start of hospitalization and tratament (days)	Relapsed TTP?	Number TTP episodes	Thrombosis (TVP or PE)	Bleeding	MucocutaneousBleeding	Muscular bleeding	CNS or retinal bleeding	Infection
49	1	Female	10-20	N		Y	20000	1	1.98	5.91	1	N	1	N	1	80	1	1	1	0.7	1	N	7	1	7	32	N	N	N	N	N	N	Y	N	21	5	0	N	N	7	7	N	1	N	N	N	N	N	Y
5	1	Female	10-20	N			21000	1		4.48	1	N	1	N	1	81.4	1	1.05	1	0.6	1	N	7	1	7	4	N	Headache	Y	N	N	N	N	N	41	0	0	N	N	7	3	N	1	N	Y	Y	N	N	N
25	1	Female	10-20	Y		Y	22000	1		4.4	1	N	1	N	1	77.7	1	1.06	1	2.14	1	N	6	2	6		Y	Coma	N	Y	N	N	Y	Y	12	8	3	N	N	3	3	N	1	N	N	N	N	N	N
42	1	Female	10-20	N			11000	1	7.58	9.54	1	N	1	N	1	88	1	1.32	1	1.08	1	N	7	1	7		Y	Coma	Y	Y	Y	Y	N	Y	39	16	16	N	Y	15	8	S	4	N	Y	Y	N	Y	Y
14	1	Female	10-20	N			19000	1	1.18	11.26	1	N	1	N	1	100	0	1.22	1	0.97	1	N	6	1	6	7	Y	Coma	N	Y	N	N	Y	Y	50	0	0	N	N		33	N	1	N	Y	Y	N	N	N
48	1	Female	20-30	N			12000	1	5.33		1	N	1	N	1	96	0	1.42	1	0.89	1	Y	6	2	6		N	Headache	Y	N	N	N	N	N	19	0	0	N	N			N	1	N	Y	N	N	N	N
30	1	Female	20-30	N			7200	1		3.8	1	N	1	N	1	88	1	1.16	1	0.96	1	N	7	1	7		Y	Severe	N	Y	N	Y	Y	N	30	7	3	N	N	12	8	N	1	N	N	N	Y	N	Y
20	1	Female	20-30	Y	Y		4000	1	1.87	1.03	0	N	1	N	1	84	1	1.05	1	0.6	1	Y	6	2	6	0	N	N	N	N	N	N	N	N	38	0	0	N	N	42	12	N	1	N	Y	Y	Y	N	Y
35	1	Female	20-30	N			26400	1	1.6	9.8	1	N	1	N	1	86.9	1	1.11	1	1.21	1	N	7	1	7		Y	Coma	Y	N	N	Y	N	Y	12	5	0	N	N	12	3	N	1	N	Y	Y	N	N	N
46	1	Female	20-30	N			11000	1	1.65	14.5	1	N	1	N	1	95	0	1.1	1	0.82	1	N	6	1	6		N	N	N	N	N	N	N	N	28	0	0	N	Y	21	4	N	1	N	Y	Y	Y	N	Y
43	1	Female	20-30	N			7000	1	1.29	7.11	1	N	1	N	1	83.9	1	140	1	1.1	1	N	7	1	7		N	Headache	Y	N	N	N	N	N	23	0	0	N	N			N	1	N	Y	N	N	N	N
38	1	Male	20-30	N			5000	1	3.6	2.01	1	N	1	N	1	103	0	1.23	1	1.28	1	N	6	1	6		Y	Severe	Y	Y	N	N	N	N	29	0	0	N	N	16	2	S	4	N	Y	Y	N	N	N
4	1	Female	20-30	N			12000	1		18.48	1	N	1	N	1	92.8	0	1.02	1	0.79	1		6		6	9.07	N	Headache	Y	N	N	Y	N	N	31	0	0	N	N	60	2	N	1	N	Y	N	N	N	Y
27	1	Female	20-30	N			14000	1	1.3	12	1	N	1	N	1	97.3	1	1.18	1	0.78	1	N	6	1	6		Y	Coma	Y	Y	N	N	Y	Y	31	26	3	N	N	11	4	S	3	N	Y	N	N	Y	Y
2	1	Female	20-30	N			13000	1	2.77		1	N	1	N	1	103	0	1.34	1	0.8	1	N	6	1	6		Y	Severe	Y	Y	Y	Y	N	N	28	4	0	N	N	12	10	N	1	N	Y	Y	N	Y	Y
17	1	Female	20-30	Y	Y	Y	73000	0		2.41	1	N	1	N	1	84.2	1	1.17	1	2.63	0	N	5	1	5		N	N	N	N	N	N	N	N	21	0	0	N	N	10	10	S	2	N	N	N	N	N	N
1	1	Female	20-30	N			9000	1	1	9.4	1	N	1	N	1	80.9	1	1.27	1	9.55	0	N	6	2	6	0	N	Headache	Y	N	N	N	N	N	48	0	0	N	N	9	3	N	1	N	Y	Y	N	N	Y
12	1	Female	30-40	N			6000	1	0.8	6.46	1	N	1	N	1	92	0	1.03	1	0.7	1	N	6	1	6		Y	Severe	Y	Y	N	Y	N	N	53	0	0	N	N	30	2	N	1	N	Y	Y	N	N	Y
39	1	Female	30-40	N			23000	1		21.02	1	N	1	N	1	99.4	0	1.43	1	0.95	1	N	6	1	6		Y	Coma	Y	Y	Y	Y	Y	Y	23	6	3	N	N	10	5	N	1	N	Y	N	N	N	Y
37	1	Female	30-40	N		Y	8000	1	1.01	10.15	1	N	1	N	1	99.4	0	1.09	1	0.4	1	N	6	1	6		Y	Severe	Y	N	N	Y	N	N	21	5	0	N	N	14	7	N	1	N	N	N	N	N	N
13	1	Female	30-40	N	Y		20000	1	2.51		1	N	1	N	1	88.7	1	1.42	1	1.2	1	N	7	1	7		Y	Coma	Y	Y	Y	Y	Y	Y	30	0	0	N	N	6	3	N	1	Y	N	N	Y	N	Y
24	1	Female	30-40	N			16000	1	2.59		1	N	1	N	1	93.2	0	1.22	1	1.11	1	N	6	1	6		Y	Coma	Y	Y	N	Y	N	Y	53	7	7	N	N	12	8	N	1	N	N	N	N	N	Y
19	1	Female	30-40	Y	Y		21000	1	1.21	11.2	1	N	1	N	1	92	0	1.32	1	0.85	1	Y	6	2	6		Y	Severe	Y	Y	N	Y	N	N	26	0	0	N	N	25	8	N	1	N	Y	Y	N	N	N
7	1	Female	30-40	N			19000	1	1.62	8.39	1	N	1	N	1	83.1	1	1.05	1	0.6	1	Y	7	2	7		Y	Severe	Y	Y	Y	N	N	N	25	0	0	N	N	8	6	N	1	N	Y	N	N	Y	N
29	1	Male	30-40	Y			11000	1	5.87		1	N	1	N	1	85.9	1	1.15	1	1.6	1	N	7	1	7		Y	Coma	N	N	Y	Y	Y	Y	35	5	5	N	N	6	3	S	1	N	Y	Y	N	N	Y
18	1	Female	30-40	N			5000	1		13.97	1	N	1	N	1	79.9	1	1.29	1	2.3	1	N	6	2	6		Y	Coma	Y	Y	N	N	N	Y	57	45	23	N	N	12	2	N	1	N	Y	N	Y	N	Y
41	1	Male	30-40	Y	Y		30000	1		11.1	1	N	1	N	1	87	1	1.2	1	1	1	Y	7	2	7		Y	Severe	Y	N	N	Y	N	N	19	0	0	N	N	24	20	N	1	N	N	N	N	N	N
8	1	Female	30-40	N		Y	29000	1	2.02	7.19	1	N	1	N	1	95.1	0	1.05	1	0.81	1	N	6	1	6	0	N	Headache	Y	N	N	N	N	N	16	0	0	N	N	9	6	N	1	N	Y	N	Y	N	N
47	1	Female	30-40	N			10000	1	2.57	5.5	1	N	1	N	1	82.3	1	1.42	1	0.89	1	N	7	1	7		Y	Coma	N	N	N	Y	N	Y	25	3	3	N	N	17	10	N	1	N	Y	Y	Y	N	Y
31	1	Female	30-40	N		Y	14000	1	0.9		0	N	1	N	1	95	0	1.1	1	0.68	1	N	5	1	5		N	N	N	N	N	N	N	N	11	0	0	N	N	11	6	N	1	N	Y	Y	N	N	N
40	1	Male	30-40	Y	Y		14000	1		2.6	1	S	0	N	1	90	1	1.05	1	1.84	1		6	1	6		Y	Coma	N	N	N	N	N	Y	11	9	9	Y	Y			N	1	N	Y	Y	Y	N	Y
10	1	Female	30-40	Y		Y	17000	1	1.03	8.02	1	N	1	N	1	90.7	0	1.05	1	1.36	1	N	6	1	6	4.1	Y	Severe	Y	N	N	Y	N	N	11	9	0	N	N	7	3	N	1	N	N	N	Y	N	N
6	1	Female	30-40	N		Y	14000	1		18.03	1	N	1	N	1	102.6	0	1.21	1	1	1	N	6	1	6	6	Y	Coma	Y	Y	N	N	N	Y	18	2	3	N	N	30	5	N	1	N	Y	Y	Y	N	N
16	1	Female	40-50	Y			13000	1		3.16	1	N	1	N	1	80.7	1	1.06	1	0.77	1	N	7	1	7		Y	Severe	Y	Y					54	0	0	N	N	6	3	S	1	N	Y	Y	N	N	Y
32	1	Female	40-50	N			8000	1		9.87	1	N	1	N	1	86.2	1	1.39	1	0.9	1	N	7	1	7		Y	Coma	N	N	N	Y	Y	Y	41	10	10	N	N	17	3	S	2	N	Y	Y	N	N	Y
23	1	Male	40-50	N			12000	1		10.4	1	N	1	N	1	99.9	0	1.17	1	1	1	N	6	1	6		Y	Severe	N	N	N	Y	N	N	32	12	2	N	N	19	9	N	1	N	Y	Y	N	Y	N
9	1	Female	40-50	N			11000	1	0.81	17.38	1	N	1	N	1	86.2	1	1.05	1	0.53	1	Y	7	2	7	4.1	Y	Severe	Y	Y	N	N	N	N	29	8	0	N	N		8	N	1	N	Y	N	N	N	Y
36	1	Female	40-50	N			10000	1	2.69	14.8	1	N	1	N	1	93	0	1.29	1	0.76	1	Y	6	2	6		Y	Coma	Y	N	N	Y	N	Y	41	6	6	N	N	40	4	N	1	N	Y	Y	Y	N	N
11	1	Female	40-50	N			18000	1	1.8	10.92	1	N	1	N	1	89.9	1	1.05	1	1.7	1	N	7	1	7		Y	Coma	N	Y	Y	N	Y	Y	16	0	4	N	N	28	6	N	1	N	Y	N	Y	N	Y
33	1	Female	40-50	N			15000	1	0.67	1.51	0	N	1	N	1	95	0	1.86	0	1.06	1	N	4	1	5	1.24	Y	Severe	Y	Y	N	N	N	N	15	15	15	N	Y			S	2	N	N	N	N	N	Y
3	1	Male	40-50	N			14000	1	1.18	15.07	1	N	1	N	1	98.4	1	1.16	1	1.01	1		6	1	6	0	N	N	N	N	N	N	N	N	25	0	0	N	N	30	2	N	1	N	Y	Y	N	N	Y
15	1	Female	40-50	N			10000	1	1.5	19	1	N	1	N	1	94	0	1.03	1	0.8	1	N	6	1	6		Y	Coma	N	Y	N	Y	Y	Y	9	0	0	N	N	16	5	N	1	N	N	N	N	N	Y
22	1	Male	50-60	N			23000	1		11.24	1	N	1	N	1	94.5	0	1.11	1	0.94	1	N	6	1	6	0	Y	Severe	Y	Y	Y	Y	N	N	14	0	0	N	N	60	1	N	1	N	Y	Y	N	N	N
44	1	Female	50-60	N			18000	1	1.67	10.58	1	N	1	N	1	91.9	0	1.01	1	1.1	1	N	6	1	6	3.3	Y	Coma	N	Y	N	N	N	Y	35	21	15	Y	Y	14	3	N	1	N	Y	Y	N	N	Y
21	1	Female	50-60	N			17000	1	2.2		1	N	1	N	1	90	1	1.2	1	0.6	1	N	7	1	7		Y	Coma	Y	Y	N	Y	N	Y	37	7	3	N	N	15	2	N	1	N	Y	N	Y	N	N
45	1	Female	50-60	Y			6000	1	2.51	9.94	1	N	1	N	1	104.5	0	1.2	1	0.96	1	N	6	1	6		Y	Coma	N	Y	N	Y	N	Y	22	11	11	Y	Y	9	5	N	1	N	Y	Y	N	N	Y
26	1	Female	50-60	N			24000	1	1.26	2.74	1	N	1	N	1	91.5	0	1.01	1	0.98	1	N	6	1	6	1.3	Y	Severe	N	Y	N	N	N	N	29	0	0	N	N	30	1	S	7	N	Y	Y	N	N	Y
28	1	Female	60-70	Y			13000	1	2.4		1	N	1	N	1	88.4	1	1.24	1	0.5	1	N	7	1	7	0	Y	Coma	N	Y	N	Y	Y	Y	17	8	12	Y	Y	7	3	N	1	N	N	N	N	N	Y
34	1	Female	70-80	Y			28000	1	1.3	1.18	0	N	1	N	1	86.3	1	1.14	1	4.93	0	N	5	2	5		N	N	N	N	N	N	N	N	27	0	0	N	N	6	5	N	1	N	Y	Y	N	N	Y
[truncated: 18 more columns]
